# Supplementary material for: KIR3DS1/L1 and HLA-Bw4-80I are associated with HIV disease progression among HIV typical progressors and long-term nonprogressors
Source: BMC Infect Dis. 2013 Sep 2;13:405. doi: 10.1186/1471-2334-13-405 (PMC3766012; doi:10.1186/1471-2334-13-405)
Supplement: Additional file 1: Table S1 — KIR genotypes, HLA genotypes, CD4+ T cell counts and viral loads of study population. The table reports the genotypes and frequencies of KIR genes, HLA genotypes, CD4+ T cell counts and viral loads among our study population. [file 1471-2334-13-405-S1.xlsx]

## Sheet: Sheet1
Supplementary Table 1. KIR genotypes, HLA genotypes, CD4+ T cell counts and viral loads of study population
	Genotypes																2CD4	3VL
Patient ID	KIR
	2DS3	2DS2	2DS1	2DL5	2DL4	2DL3	2DL2	2DL1	3DP1	2DP1	3DS1	3DL3	3DL2	3DL1	2DS5	2DS4
1																	267	263500
2																	363	152875
3																	452	12664
4																	487	11963
5																	509	40290
6																	290	6570
7																	287	247533
8																	398	17480
9																	360	7278
10																	285	204750
11																	317	301000
12																	869	664
13																	220	22100
14																	399	15735
15																	272	49525
16																	448	14632
17																	487	40675
18																	458	8540
19																	256	57758
20																	209	29500
21																	228	4303
22																	354	12926
23																	437	14800
24																	291	211675
25																	256	300400
26																	314	27225
27																	415	32400
28																	400	5567
29																	358	51000
30																	428	25475
31																	280	90875
32																	280	56810
33																	315	34020
34																	339	8553
35																	266	35260
36																	492	2365
37																	180	66843
38																	348	49875
39																	287	101450
40																	367	28175
41																	350	98050
42																	442	111700
43																	441	11650
44																	362	54520
45																	423	305567
46																	666	54455
47																	353	13657
48																	192	195525
49																	314	55111
50																	40	68100
51																	390	36140
52																	228	52850
53																	278	33717
54																	484	1343
55																	407	77463
56																	481	26114
57																	236	20929
58																	241	55983
59																	394	4360
60																	237	33121
61																	474	18178
62																	464	12357
63																	299	36595
64																	334	35375
65																	634	1039
66																	550	8740
67																	565	5161
68																	321	67250
69																	347	16124
70																	381	239332
71																	236	12805
72																	723	8185
73																	342	3114
74																	634	5596
75																	447	14031
76																	175	106243
77																	498	23653
78																	299	35824
79																	373	31205
80																	560	3302
81																	260	15183
82																	271	1583
83																	140	46900
84																	218	115392
85																	411	4380
86																	396	2593
87																	429	13438
88																	497	7229
89																	475	525
90																	380	275857
91																	192	466667
92																	318	120
93																	662	300500
94																	786	4630
95																	663	4823
96																	741	6045
97																	508	18200
98																	556	43433
99																	754	0
100																	751	2275
101																	563	39550
102																	536	1370
103																	815	3905
104																	516	21200
105																	751	163
106																	877	16050
107																	758	7110
108																	837	6750
109																	620	45300
110																	509	4650
111																	815	8480
112																	505	38850
113																	534	171000
114																	580	34133
115																	997	2410
116																	691	3317
117																	701	10290
118																	783	9220
119																	757	87
120																	781	92
121																	580	158
122																	736	29850
123																	669	3765
124																	622	3145
125																	642	162700
126																	707	1560
127																	598	367
128																	606	3920
129																	713	316
130																	968	11400
131																	916	902.5
132																	837	34000
1genotype frequency (%)	18.2	26.5	45.5	43.2	99.2	96.2	56.8	96.2	99.2	96.2	33.3	100	100	96.2	33.3	96.2
1 genotype frequency, the frequencies of individuals positive for each gene among the whole study population
2 CD4, CD4+ T cell counts (cells/μl)
3 VL, HIV viral load (copies/ml)
KIR and HLA genotypes were observed in our study individuals.
Filled boxes indicated the presence of KIR gene; open boxes indicated the absence of KIR gene.
